# Supplementary material for: Systematic status of true katydids Sathrophyllia (Orthoptera, Tettigonioidea, Pseudophyllinae) from Pakistan, with description of two new species
Source: Zookeys. 2014 Dec 18;(466):1–11. doi: 10.3897/zookeys.466.8423 (PMC4296479; doi:10.3897/zookeys.466.8423)
Supplement: XML Treatment for Cymatomerini [file zookeys.466.8423-treatment1.xml]

<!DOCTYPE tp:taxon-treatment
  PUBLIC "-//TaxonX//DTD Taxonomic Treatment Publishing DTD v0 20100105//EN" "tax-treatment-NSO.dtd">
<tp:taxon-treatment xmlns:tp="http://www.plazi.org/taxpub"><tp:treatment-meta><kwd-group><label>Taxon classification</label><kwd><named-content content-type="kingdom">Animalia</named-content></kwd><kwd><named-content content-type="order">Orthoptera</named-content></kwd><kwd><named-content content-type="family">Tettigoniidae</named-content></kwd></kwd-group><mixed-citation publication-type="journal"><person-group><name><surname>Sultana</surname><given-names>Riffat</given-names></name><name><surname>Panhwar</surname><given-names>Waheed Ali</given-names></name><name><surname>Wagan</surname><given-names>Muhammad Saeed</given-names></name><name><surname>Khatri</surname><given-names>Imran</given-names></name></person-group><article-title>Systematic status of true katydids <italic><tp:taxon-name><tp:taxon-name-part taxon-name-part-type="genus">Sathrophyllia</tp:taxon-name-part></tp:taxon-name></italic> (<tp:taxon-name><tp:taxon-name-part taxon-name-part-type="order">Orthoptera</tp:taxon-name-part></tp:taxon-name>, <tp:taxon-name><tp:taxon-name-part taxon-name-part-type="superfamily">Tettigonioidea</tp:taxon-name-part></tp:taxon-name>, <tp:taxon-name><tp:taxon-name-part taxon-name-part-type="subfamily">Pseudophyllinae</tp:taxon-name-part></tp:taxon-name>) from Pakistan, with description of two new species</article-title><source>Zookeys</source><day>18</day><month>12</month><year>2014</year><volume>2014</volume><issue>466</issue><fpage>1</fpage><lpage>11</lpage><pub-id pub-id-type="doi">10.3897/zookeys.466.8423</pub-id></mixed-citation></tp:treatment-meta><tp:nomenclature><label>Tribe</label><tp:taxon-name>
                        <tp:taxon-name-part taxon-name-part-type="tribe">Cymatomerini</tp:taxon-name-part>
                    </tp:taxon-name><xref ref-type="fig" rid="F1">Figs 1</xref><xref ref-type="fig" rid="F2">, 2</xref><xref ref-type="fig" rid="F3">, 3</xref><xref ref-type="fig" rid="F4">, 4</xref></tp:nomenclature><tp:treatment-sec sec-type="Diagnosis"><title>Diagnosis.</title><p>Size medium to large, head usually short and rounded in appearance, face not slanting or flattened, head finely punctuated, forehead usually pale in color. Pronotum strong with or without tubercle on its apex. Ovipositor with or without spines on its apex.</p></tp:treatment-sec><tp:treatment-sec><!--Section generated to contain objects referenced in tp:taxon-treatment.--><fig id="F1" position="float" orientation="portrait"><label>Figure 1.</label><caption><p><tp:taxon-name><tp:taxon-name-part taxon-name-part-type="genus">Sathrophyllia</tp:taxon-name-part> <tp:taxon-name-part taxon-name-part-type="uncertainty-rank">nr.</tp:taxon-name-part> <tp:taxon-name-part taxon-name-part-type="species">rugosa</tp:taxon-name-part></tp:taxon-name> Female; <bold>a</bold> adult LV <bold>b</bold> pronotum LV <bold>c</bold> adult DV <bold>d</bold> pronotum DV <bold>e</bold> ovipositor LV. Key: LV = lateral view, DV = dorsal view, VV = ventral view.</p></caption><graphic xmlns:xlink="http://www.w3.org/1999/xlink" xlink:href="zookeys-466-001-g001.jpg" position="float" orientation="portrait" xlink:type="simple" id="oo_35786.jpg"/></fig><fig id="F2" position="float" orientation="portrait"><label>Figure 2.</label><caption><p><italic><tp:taxon-name><tp:taxon-name-part taxon-name-part-type="genus">Sathrophyllia</tp:taxon-name-part> <tp:taxon-name-part taxon-name-part-type="species">femorata</tp:taxon-name-part></tp:taxon-name></italic> <bold>a–h</bold> Male &amp; Female <bold>a</bold> adult male LV <bold>b</bold> adult female LV <bold>c</bold> adult male DV <bold>d</bold> adult female DV <bold>e</bold> pronotum male DV <bold>f</bold> male subgenital fig <bold>g</bold> female subgenital fig <bold>h</bold> pronotum male LV.</p></caption><graphic xmlns:xlink="http://www.w3.org/1999/xlink" xlink:href="zookeys-466-001-g002.jpg" position="float" orientation="portrait" xlink:type="simple" id="oo_35787.jpg"/></fig><fig id="F3" position="float" orientation="portrait"><label>Figure 3.</label><caption><p><italic><tp:taxon-name><tp:taxon-name-part taxon-name-part-type="genus">Sathrophyllia</tp:taxon-name-part> <tp:taxon-name-part taxon-name-part-type="species">saeedi</tp:taxon-name-part></tp:taxon-name></italic> sp. n. female <bold>a</bold> adult LV <bold>b</bold> pronotum LV <bold>c</bold> adult DV <bold>d</bold> pronotum DV <bold>e</bold> ovipositor LV.</p></caption><graphic xmlns:xlink="http://www.w3.org/1999/xlink" xlink:href="zookeys-466-001-g003.jpg" position="float" orientation="portrait" xlink:type="simple" id="oo_35788.jpg"/></fig><fig id="F4" position="float" orientation="portrait"><label>Figure 4.</label><caption><p><italic><tp:taxon-name><tp:taxon-name-part taxon-name-part-type="genus">Sathrophyllia</tp:taxon-name-part> <tp:taxon-name-part taxon-name-part-type="species">irshadi</tp:taxon-name-part></tp:taxon-name></italic> sp. n. female <bold>a</bold> adult DV <bold>b</bold> pronotum DV <bold>c</bold> adult LV <bold>d</bold> pronotum LV <bold>e</bold> ovipositor LV <bold>f</bold> subgenital fig VV.</p></caption><graphic xmlns:xlink="http://www.w3.org/1999/xlink" xlink:href="zookeys-466-001-g004.jpg" position="float" orientation="portrait" xlink:type="simple" id="oo_35789.jpg"/></fig></tp:treatment-sec></tp:taxon-treatment>
