# Supplementary material for: Systematic status of true katydids Sathrophyllia (Orthoptera, Tettigonioidea, Pseudophyllinae) from Pakistan, with description of two new species
Source: Zookeys. 2014 Dec 18;(466):1–11. doi: 10.3897/zookeys.466.8423 (PMC4296479; doi:10.3897/zookeys.466.8423)
Supplement: XML Treatment for Sathrophyllia nr. rugosa [file zookeys.466.8423-treatment3.xml]

<!DOCTYPE tp:taxon-treatment
  PUBLIC "-//TaxonX//DTD Taxonomic Treatment Publishing DTD v0 20100105//EN" "tax-treatment-NSO.dtd">
<tp:taxon-treatment xmlns:tp="http://www.plazi.org/taxpub"><tp:treatment-meta><kwd-group><label>Taxon classification</label><kwd><named-content content-type="kingdom">Animalia</named-content></kwd><kwd><named-content content-type="order">Orthoptera</named-content></kwd><kwd><named-content content-type="family">Tettigoniidae</named-content></kwd></kwd-group><mixed-citation publication-type="journal"><person-group><name><surname>Sultana</surname><given-names>Riffat</given-names></name><name><surname>Panhwar</surname><given-names>Waheed Ali</given-names></name><name><surname>Wagan</surname><given-names>Muhammad Saeed</given-names></name><name><surname>Khatri</surname><given-names>Imran</given-names></name></person-group><article-title>Systematic status of true katydids <italic><tp:taxon-name><tp:taxon-name-part taxon-name-part-type="genus">Sathrophyllia</tp:taxon-name-part></tp:taxon-name></italic> (<tp:taxon-name><tp:taxon-name-part taxon-name-part-type="order">Orthoptera</tp:taxon-name-part></tp:taxon-name>, <tp:taxon-name><tp:taxon-name-part taxon-name-part-type="superfamily">Tettigonioidea</tp:taxon-name-part></tp:taxon-name>, <tp:taxon-name><tp:taxon-name-part taxon-name-part-type="subfamily">Pseudophyllinae</tp:taxon-name-part></tp:taxon-name>) from Pakistan, with description of two new species</article-title><source>Zookeys</source><day>18</day><month>12</month><year>2014</year><volume>2014</volume><issue>466</issue><fpage>1</fpage><lpage>11</lpage><pub-id pub-id-type="doi">10.3897/zookeys.466.8423</pub-id></mixed-citation></tp:treatment-meta><tp:nomenclature><tp:taxon-name>
                        <tp:taxon-name-part taxon-name-part-type="genus">Sathrophyllia</tp:taxon-name-part>
                        <tp:taxon-name-part taxon-name-part-type="uncertainty-rank">nr.</tp:taxon-name-part>
                        <tp:taxon-name-part taxon-name-part-type="species">rugosa</tp:taxon-name-part>
                    </tp:taxon-name><tp:taxon-authority>(Linnaeus, 1758)</tp:taxon-authority><xref ref-type="fig" rid="F1">Fig. 1a–e</xref></tp:nomenclature><tp:treatment-sec sec-type="Diagnostic features"><title>Diagnostic features.</title><p>Dark brown tegmina with distinct dots (Fig. <xref ref-type="fig" rid="F1">1a, b, c</xref>). Pronotum has one pointed tooth on anterior side and several on posterior end; in the centre two transverse sulci are located just behind the middle (Fig. <xref ref-type="fig" rid="F1">1a–d</xref>). Centre of fore, mid, and hind femur with rounded dots on its lower side. Tegmina slightly shorter than wings. Ovipositor with small teeth on its apex (Fig. <xref ref-type="fig" rid="F1">1e</xref>).</p></tp:treatment-sec><tp:treatment-sec sec-type="Length measurements"><title>Length measurements.</title><p>♀: pronotum, 6.3 mm; tegmina, 42 mm; femur, 10.3 mm; tibia, 8.7 mm; ovipositor, 10.3 mm; total body length, 25.9 mm.</p></tp:treatment-sec><tp:treatment-sec sec-type="Material examined"><title>Material examined.</title><p>Pakistan, Sindh, Tharparkar, Mithi, 1♀, 10.viii.2013, <named-content xmlns:xlink="http://www.w3.org/1999/xlink" content-type="dwc:verbatimCoordinates" xlink:type="simple">24.7400°N, 69.8000°E</named-content> (leg. Riffat S &amp; Waheed AP).</p></tp:treatment-sec><tp:treatment-sec sec-type="Remarks"><title>Remarks.</title><p>This species is very closely related to <italic><tp:taxon-name><tp:taxon-name-part taxon-name-part-type="genus">Sathrophyllia</tp:taxon-name-part> <tp:taxon-name-part taxon-name-part-type="species">rugosa</tp:taxon-name-part></tp:taxon-name></italic> (Linnaeus, 1758) but it differs due to following morphological analysis: it is smaller in size, the presence of serration on the ovipositor, coloration and width (4.2 mm). Furthermore, <italic><tp:taxon-name><tp:taxon-name-part taxon-name-part-type="genus">Sathrophyllia</tp:taxon-name-part> <tp:taxon-name-part taxon-name-part-type="species">rugosa</tp:taxon-name-part></tp:taxon-name></italic> was described from Himalayas and the high altitudes and colder areas but the present specimen is coming from the desert area of Tharparkar, Sindh. Despite is uncertain placement, it is a new record for the area. The present investigation confirms the statement of the great Sir <xref ref-type="bibr" rid="B16">Uvarov (1924)</xref> that “The desert of Sindh harbours striking <tp:taxon-name><tp:taxon-name-part taxon-name-part-type="order">Orthoptera</tp:taxon-name-part></tp:taxon-name>”. We agree on Sir Uvarov’s statement.</p></tp:treatment-sec><tp:treatment-sec sec-type="Ecology"><title>Ecology.</title><p><tp:taxon-name><tp:taxon-name-part taxon-name-part-type="genus">Sathrophyllia</tp:taxon-name-part> <tp:taxon-name-part taxon-name-part-type="uncertainty-rank">nr.</tp:taxon-name-part> <tp:taxon-name-part taxon-name-part-type="species">rugosa</tp:taxon-name-part></tp:taxon-name> has been collected from flat habitats. These habitats are usually surrounded by sand dunes comprising of sandy loam soils supporting a large number of taxa. The community formation of tree species such as <italic><tp:taxon-name><tp:taxon-name-part taxon-name-part-type="genus">Prosopis</tp:taxon-name-part> <tp:taxon-name-part taxon-name-part-type="species">cineraria</tp:taxon-name-part></tp:taxon-name></italic> and <italic><tp:taxon-name><tp:taxon-name-part taxon-name-part-type="genus">Tamarix</tp:taxon-name-part> <tp:taxon-name-part taxon-name-part-type="species">aphylla</tp:taxon-name-part></tp:taxon-name></italic> is present. Furthermore, katydids were also noted to have a close association with <italic><tp:taxon-name><tp:taxon-name-part taxon-name-part-type="genus">Citrllus</tp:taxon-name-part> <tp:taxon-name-part taxon-name-part-type="species">colycynthis</tp:taxon-name-part></tp:taxon-name></italic>, <italic><tp:taxon-name><tp:taxon-name-part taxon-name-part-type="genus">Dactylotenium</tp:taxon-name-part> <tp:taxon-name-part taxon-name-part-type="species">scindicum</tp:taxon-name-part></tp:taxon-name></italic> and <italic><tp:taxon-name><tp:taxon-name-part taxon-name-part-type="genus">Poa</tp:taxon-name-part> <tp:taxon-name-part taxon-name-part-type="species">tenella</tp:taxon-name-part></tp:taxon-name></italic> in the survey areas.</p></tp:treatment-sec><tp:treatment-sec><!--Section generated to contain objects referenced in tp:taxon-treatment.--><fig id="F1" position="float" orientation="portrait"><label>Figure 1.</label><caption><p><tp:taxon-name><tp:taxon-name-part taxon-name-part-type="genus">Sathrophyllia</tp:taxon-name-part> <tp:taxon-name-part taxon-name-part-type="uncertainty-rank">nr.</tp:taxon-name-part> <tp:taxon-name-part taxon-name-part-type="species">rugosa</tp:taxon-name-part></tp:taxon-name> Female; <bold>a</bold> adult LV <bold>b</bold> pronotum LV <bold>c</bold> adult DV <bold>d</bold> pronotum DV <bold>e</bold> ovipositor LV. Key: LV = lateral view, DV = dorsal view, VV = ventral view.</p></caption><graphic xmlns:xlink="http://www.w3.org/1999/xlink" xlink:href="zookeys-466-001-g001.jpg" position="float" orientation="portrait" xlink:type="simple" id="oo_35786.jpg"/></fig></tp:treatment-sec><ref-list><ref id="B16"><mixed-citation xmlns:xlink="http://www.w3.org/1999/xlink" xlink:type="simple"><person-group><name name-style="western"><surname>Uvarov</surname><given-names>BP</given-names></name></person-group> (<year>1924</year>) <article-title>Some New and Interesting <tp:taxon-name><tp:taxon-name-part taxon-name-part-type="order">Orthoptera</tp:taxon-name-part></tp:taxon-name> in the collections of the Ministry of Agriculture, Cario.</article-title><publisher-name>Ministry of Agri., Egypt</publisher-name>, <source>Techn. and Scientific Service Bulletin</source>, <size units="page">41 pp</size>.</mixed-citation></ref></ref-list></tp:taxon-treatment>
