# Supplementary material for: Systematic status of true katydids Sathrophyllia (Orthoptera, Tettigonioidea, Pseudophyllinae) from Pakistan, with description of two new species
Source: Zookeys. 2014 Dec 18;(466):1–11. doi: 10.3897/zookeys.466.8423 (PMC4296479; doi:10.3897/zookeys.466.8423)
Supplement: XML Treatment for Sathrophyllia femorata [file zookeys.466.8423-treatment4.xml]

<!DOCTYPE tp:taxon-treatment
  PUBLIC "-//TaxonX//DTD Taxonomic Treatment Publishing DTD v0 20100105//EN" "tax-treatment-NSO.dtd">
<tp:taxon-treatment xmlns:tp="http://www.plazi.org/taxpub"><tp:treatment-meta><kwd-group><label>Taxon classification</label><kwd><named-content content-type="kingdom">Animalia</named-content></kwd><kwd><named-content content-type="order">Orthoptera</named-content></kwd><kwd><named-content content-type="family">Tettigoniidae</named-content></kwd></kwd-group><mixed-citation publication-type="journal"><person-group><name><surname>Sultana</surname><given-names>Riffat</given-names></name><name><surname>Panhwar</surname><given-names>Waheed Ali</given-names></name><name><surname>Wagan</surname><given-names>Muhammad Saeed</given-names></name><name><surname>Khatri</surname><given-names>Imran</given-names></name></person-group><article-title>Systematic status of true katydids <italic><tp:taxon-name><tp:taxon-name-part taxon-name-part-type="genus">Sathrophyllia</tp:taxon-name-part></tp:taxon-name></italic> (<tp:taxon-name><tp:taxon-name-part taxon-name-part-type="order">Orthoptera</tp:taxon-name-part></tp:taxon-name>, <tp:taxon-name><tp:taxon-name-part taxon-name-part-type="superfamily">Tettigonioidea</tp:taxon-name-part></tp:taxon-name>, <tp:taxon-name><tp:taxon-name-part taxon-name-part-type="subfamily">Pseudophyllinae</tp:taxon-name-part></tp:taxon-name>) from Pakistan, with description of two new species</article-title><source>Zookeys</source><day>18</day><month>12</month><year>2014</year><volume>2014</volume><issue>466</issue><fpage>1</fpage><lpage>11</lpage><pub-id pub-id-type="doi">10.3897/zookeys.466.8423</pub-id></mixed-citation></tp:treatment-meta><tp:nomenclature><tp:taxon-name>
                        <tp:taxon-name-part taxon-name-part-type="genus">Sathrophyllia</tp:taxon-name-part>
                        <tp:taxon-name-part taxon-name-part-type="species">femorata</tp:taxon-name-part>
                    </tp:taxon-name><tp:taxon-authority>(Fabricius, 1787)</tp:taxon-authority><xref ref-type="fig" rid="F2">Fig. 2a–h</xref><!--PageBreak--><!--PageBreak--><tp:nomenclature-citation-list><tp:nomenclature-citation><tp:taxon-name><tp:taxon-name-part taxon-name-part-type="genus">Sathrophyllia</tp:taxon-name-part> <tp:taxon-name-part taxon-name-part-type="species">orientalis</tp:taxon-name-part></tp:taxon-name><comment> (Rehn, 1909) 200: figs 22, 23.</comment></tp:nomenclature-citation><tp:nomenclature-citation><tp:taxon-name><tp:taxon-name-part taxon-name-part-type="genus">Sathrophyllia</tp:taxon-name-part> <tp:taxon-name-part taxon-name-part-type="species">punctifrons</tp:taxon-name-part></tp:taxon-name><comment> Karny, 1927, p. 8.</comment></tp:nomenclature-citation></tp:nomenclature-citation-list></tp:nomenclature><tp:treatment-sec sec-type="Diagnostic features"><title>Diagnostic features.</title><p>Generally brown in color, suffused with drab at tegmina at the base of costal field and to a lesser degree on the distal half (Fig. <xref ref-type="fig" rid="F2">2a, b</xref>); nodes on the veins of the distal half of tegmina brown; eyes brown, antennae annulate with dark brown, median limbs irregularly spotted and caudal tibiae incompletely annulate with brown coloration; genicular part of caudal femora brown; abdomen blackish brown (Fig. <xref ref-type="fig" rid="F2">2c, d, e</xref>). Size medium, with a slightly depressed form; head smooth, depressed with dorsal length nearly two thirds of the pronotum. Pronotum strongly tuberculate (Fig. <xref ref-type="fig" rid="F2">2b, h</xref>); occiput slightly descending to very broad intraocular region. Fastigium of vertex sharply and considerably produced, moderately tapering, proximal width slightly exceeding half the width of the compound eyes; dorsum of fastigium deplanate, with a slight medial longitudinal sulcus. Lateral carina indicated by pair of rows of tubercles. Tegmina of peculiar texture, with low nodes of short cross-veins. Wings extended to tip of closed tegmina; mesosternum strongly transverse. Ovipositor without tooth on its apex. Cerci nearly reaching tip of subgenital fig, straight, robust, tapering at proximal two thirds. Subgenital fig produced into pair of depressed styliform processes of fig, slightly broader, apices bluntly acute (Fig. <xref ref-type="fig" rid="F2">2f–g</xref>).</p></tp:treatment-sec><tp:treatment-sec sec-type="Length measurements"><title>Length measurements.</title><p>♂ pronotum, 9 mm;  tegmina, 41 mm; femur, 16 mm; tibia, 15 mm; total body length, 30 mm. ♀, pronotum, 11 mm; tegmina, 46 mm; femur, 18 mm; tibia, 16 mm; ovipositor, 20 mm; total body length, 32 mm.</p></tp:treatment-sec><tp:treatment-sec sec-type="Material examined"><title>Material examined.</title><p>Rawalakot 1 ♂ &amp; 1♀, 11.ix.2013, <named-content xmlns:xlink="http://www.w3.org/1999/xlink" content-type="dwc:verbatimCoordinates" xlink:type="simple">33.51°N, 73.45°E</named-content> (leg. Riffat S &amp; Waheed AP).</p><!--PageBreak--></tp:treatment-sec><tp:treatment-sec sec-type="Remarks"><title>Remarks.</title><p>Earlier, <xref ref-type="bibr" rid="B5">Brunner (1893)</xref> provided a revision of the genus <italic><tp:taxon-name><tp:taxon-name-part taxon-name-part-type="genus">Sathrophyllia</tp:taxon-name-part></tp:taxon-name></italic> from Italy and reported that <italic><tp:taxon-name><tp:taxon-name-part taxon-name-part-type="genus">Sathrophyllia</tp:taxon-name-part> <tp:taxon-name-part taxon-name-part-type="species">femorata</tp:taxon-name-part></tp:taxon-name></italic> occurs in maximum numbers in Genova. At present we have reported 1♂ &amp; 1 ♀ of this species from Pakistan, which are also new records for Rawalakot. The present study recommends that more detail surveys are needed to explore areas in order to improve the knowledge of this genus.</p><!--PageBreak--></tp:treatment-sec><tp:treatment-sec sec-type="Ecology"><title>Ecology.</title><p>During the field surveys, it was observed that <italic><tp:taxon-name><tp:taxon-name-part taxon-name-part-type="genus">Sathrophyllia</tp:taxon-name-part> <tp:taxon-name-part taxon-name-part-type="species">femorata</tp:taxon-name-part></tp:taxon-name></italic> fed exclusively in the cultivated field habitats occurring near valleys. These valleys were dominated by the grasses <italic><tp:taxon-name><tp:taxon-name-part taxon-name-part-type="genus">Cynodon</tp:taxon-name-part> <tp:taxon-name-part taxon-name-part-type="species">dactylon</tp:taxon-name-part></tp:taxon-name></italic> and <italic><tp:taxon-name><tp:taxon-name-part taxon-name-part-type="genus">Desmostachya</tp:taxon-name-part></tp:taxon-name></italic>-<italic><tp:taxon-name><tp:taxon-name-part taxon-name-part-type="genus">Brachiaria</tp:taxon-name-part></tp:taxon-name></italic>. Present study suggests that most probably they feed on these grasses but our later study with more specimens will confirm this fact. <xref ref-type="bibr" rid="B12">Marini et al. (2010)</xref> also stated that as grasses having favorable of moisture level that attract species for their essential activities e.g breeding, feeding and overwintering. Possibly the grasses accumulate more visiting species to these habitats by providing appropriate environment for foraging and reproduction.</p></tp:treatment-sec><tp:treatment-sec><!--Section generated to contain objects referenced in tp:taxon-treatment.--><fig id="F2" position="float" orientation="portrait"><label>Figure 2.</label><caption><p><italic><tp:taxon-name><tp:taxon-name-part taxon-name-part-type="genus">Sathrophyllia</tp:taxon-name-part> <tp:taxon-name-part taxon-name-part-type="species">femorata</tp:taxon-name-part></tp:taxon-name></italic> <bold>a–h</bold> Male &amp; Female <bold>a</bold> adult male LV <bold>b</bold> adult female LV <bold>c</bold> adult male DV <bold>d</bold> adult female DV <bold>e</bold> pronotum male DV <bold>f</bold> male subgenital fig <bold>g</bold> female subgenital fig <bold>h</bold> pronotum male LV.</p></caption><graphic xmlns:xlink="http://www.w3.org/1999/xlink" xlink:href="zookeys-466-001-g002.jpg" position="float" orientation="portrait" xlink:type="simple" id="oo_35787.jpg"/></fig></tp:treatment-sec><ref-list><ref id="B5"><mixed-citation xmlns:xlink="http://www.w3.org/1999/xlink" xlink:type="simple"><person-group><name name-style="western"><surname>Brunner</surname><given-names>VW</given-names></name></person-group> (<year>1893</year>) <source>Ann. Mus. Civ. Stor. Nat. Genova</source><volume-series>2</volume-series><volume>13</volume>(<issue>33</issue>): <lpage>176</lpage>.</mixed-citation></ref><ref id="B12"><mixed-citation xmlns:xlink="http://www.w3.org/1999/xlink" xlink:type="simple"><person-group><name name-style="western"><surname>Marini</surname><given-names>LE</given-names></name><name name-style="western"><surname>Bona</surname><given-names>WF</given-names></name><name name-style="western"><surname>Kunin</surname><given-names>GKJ</given-names></name></person-group> (<year>2010</year>) <article-title>Exploring anthropogenic and natural processes shaping fern species richness along elevtional gradients. J.</article-title><source>Biogeo</source><volume>38</volume>: <fpage>78</fpage>–<lpage>88</lpage>. doi: <ext-link ext-link-type="doi" xlink:href="10.1111/j.1365-2699.2010.02376.x" xlink:type="simple">10.1111/j.1365-2699.2010.02376.x</ext-link></mixed-citation></ref></ref-list></tp:taxon-treatment>
