# Supplementary material for: Systematic status of true katydids Sathrophyllia (Orthoptera, Tettigonioidea, Pseudophyllinae) from Pakistan, with description of two new species
Source: Zookeys. 2014 Dec 18;(466):1–11. doi: 10.3897/zookeys.466.8423 (PMC4296479; doi:10.3897/zookeys.466.8423)
Supplement: XML Treatment for Sathrophyllia saeedi [file zookeys.466.8423-treatment5.xml]

<!DOCTYPE tp:taxon-treatment
  PUBLIC "-//TaxonX//DTD Taxonomic Treatment Publishing DTD v0 20100105//EN" "tax-treatment-NSO.dtd">
<tp:taxon-treatment xmlns:tp="http://www.plazi.org/taxpub"><tp:treatment-meta><kwd-group><label>Taxon classification</label><kwd><named-content content-type="kingdom">Animalia</named-content></kwd><kwd><named-content content-type="order">Orthoptera</named-content></kwd><kwd><named-content content-type="family">Tettigoniidae</named-content></kwd></kwd-group><mixed-citation publication-type="journal"><person-group><name><surname>Sultana</surname><given-names>Riffat</given-names></name><name><surname>Panhwar</surname><given-names>Waheed Ali</given-names></name><name><surname>Wagan</surname><given-names>Muhammad Saeed</given-names></name><name><surname>Khatri</surname><given-names>Imran</given-names></name></person-group><article-title>Systematic status of true katydids <italic><tp:taxon-name><tp:taxon-name-part taxon-name-part-type="genus">Sathrophyllia</tp:taxon-name-part></tp:taxon-name></italic> (<tp:taxon-name><tp:taxon-name-part taxon-name-part-type="order">Orthoptera</tp:taxon-name-part></tp:taxon-name>, <tp:taxon-name><tp:taxon-name-part taxon-name-part-type="superfamily">Tettigonioidea</tp:taxon-name-part></tp:taxon-name>, <tp:taxon-name><tp:taxon-name-part taxon-name-part-type="subfamily">Pseudophyllinae</tp:taxon-name-part></tp:taxon-name>) from Pakistan, with description of two new species</article-title><source>Zookeys</source><day>18</day><month>12</month><year>2014</year><volume>2014</volume><issue>466</issue><fpage>1</fpage><lpage>11</lpage><pub-id pub-id-type="doi">10.3897/zookeys.466.8423</pub-id></mixed-citation></tp:treatment-meta><tp:nomenclature><tp:taxon-name>
                        <tp:taxon-name-part taxon-name-part-type="genus">Sathrophyllia</tp:taxon-name-part>
                        <tp:taxon-name-part taxon-name-part-type="species">saeedi</tp:taxon-name-part>
                        <object-id xmlns:xlink="http://www.w3.org/1999/xlink" content-type="zoobank" xlink:type="simple">http://zoobank.org/9733C527-13B3-429F-ACB4-EB8C814367F3</object-id>
                    </tp:taxon-name><tp:taxon-status xmlns:xlink="http://www.w3.org/1999/xlink" xlink:type="simple">sp. n.</tp:taxon-status><xref ref-type="fig" rid="F3">Fig. 3a–e</xref></tp:nomenclature><tp:treatment-sec sec-type="Diagnosis"><title>Diagnosis.</title><p>This new species is closely related to <italic><tp:taxon-name><tp:taxon-name-part taxon-name-part-type="genus">Sathrophyllia</tp:taxon-name-part> <tp:taxon-name-part taxon-name-part-type="species">femorata</tp:taxon-name-part></tp:taxon-name></italic> but differs in coloration and body size and in having a unique light brownish coloration. It is also smaller in size than <italic><tp:taxon-name><tp:taxon-name-part taxon-name-part-type="species">femorata</tp:taxon-name-part></tp:taxon-name></italic> by approximately 3 mm. Body medium size; pronotum with tubercles and tegmina wider in the middle slightly tapering at apex. Ovipositor small in size, thick at its basal part and serrated at apex (Fig. <xref ref-type="fig" rid="F3">3e</xref>).</p></tp:treatment-sec><tp:treatment-sec sec-type="Description"><title>Description.</title><p>Head short, rounded, slightly ovoid at apex; pronotum with tubercles (Fig. <xref ref-type="fig" rid="F3">3b, d</xref>); size medium; antennae longer than the body length (Fig. <xref ref-type="fig" rid="F3">3a, c</xref>). Fastigium of frons with brownish spots. Pronotum paler in color dorsally, brown at posterior part. Eyes ovoid, brownish in color. Body light brown in color; antennae yellowish at scapus and with brownish spots; fastigium with brownish spots; abdomen brownish in color. Tegmina have brownish or dark brownish patches in a lunar shape. Ovipositor small, thick at its basal part, and serrated at apex (Fig. <xref ref-type="fig" rid="F3">3e</xref>). Ovipositor brown at base and over-all yellowish in color.</p></tp:treatment-sec><tp:treatment-sec sec-type="Length measurements"><title>Length measurements.</title><p>♀: pronotum 10 mm, tegmina 47 mm, femur 19 mm, tibia 16 mm, ovipositor 18 mm, total body length 29 mm.</p></tp:treatment-sec><tp:treatment-sec sec-type="Material examined"><title>Material examined.</title><p>Rawalakot, 1♀, 11.ix.2013, <named-content xmlns:xlink="http://www.w3.org/1999/xlink" content-type="dwc:verbatimCoordinates" xlink:type="simple">33.51°N, 73.45°E</named-content> (leg. Riffat S &amp; Waheed AP).</p></tp:treatment-sec><tp:treatment-sec sec-type="Remarks"><title>Remarks.</title><p>This new species is closely related to <italic><tp:taxon-name><tp:taxon-name-part taxon-name-part-type="genus">Sathrophyllia</tp:taxon-name-part> <tp:taxon-name-part taxon-name-part-type="species">femorata</tp:taxon-name-part></tp:taxon-name></italic> but differ in the tegmina. The tegmina of <italic><tp:taxon-name><tp:taxon-name-part taxon-name-part-type="species">femorata</tp:taxon-name-part></tp:taxon-name></italic> is of a peculiar texture with low nodes of short cross veins, whilst the tegmina in new species is brownish and has dark brownish patches on it producing a lunar shape.</p></tp:treatment-sec><tp:treatment-sec sec-type="Ecology"><title>Ecology.</title><p><italic><tp:taxon-name><tp:taxon-name-part taxon-name-part-type="genus">Sathrophyllia</tp:taxon-name-part> <tp:taxon-name-part taxon-name-part-type="species">saeedi</tp:taxon-name-part></tp:taxon-name></italic> apparently has been found in the agricultural/cultivated field habitats between dunes in valleys where <italic><tp:taxon-name><tp:taxon-name-part taxon-name-part-type="genus">Desmostachya</tp:taxon-name-part></tp:taxon-name></italic>-<italic><tp:taxon-name><tp:taxon-name-part taxon-name-part-type="genus">Brachiaria</tp:taxon-name-part> <tp:taxon-name-part taxon-name-part-type="species">cynodon</tp:taxon-name-part></tp:taxon-name></italic> was dominant. Moreover, the valleys were comprised of different plant communities such as <italic><tp:taxon-name><tp:taxon-name-part taxon-name-part-type="genus">Achyranthus</tp:taxon-name-part> <tp:taxon-name-part taxon-name-part-type="species">aspera</tp:taxon-name-part></tp:taxon-name></italic>, <italic><tp:taxon-name><tp:taxon-name-part taxon-name-part-type="genus">Alhagi</tp:taxon-name-part> <tp:taxon-name-part taxon-name-part-type="species">maurorum</tp:taxon-name-part></tp:taxon-name></italic>, <italic><tp:taxon-name><tp:taxon-name-part taxon-name-part-type="genus">Dactyloctenium</tp:taxon-name-part> <tp:taxon-name-part taxon-name-part-type="species">aegypticum</tp:taxon-name-part></tp:taxon-name></italic>, <italic><tp:taxon-name><tp:taxon-name-part taxon-name-part-type="genus">Cenchrus</tp:taxon-name-part> <tp:taxon-name-part taxon-name-part-type="species">ciliaris</tp:taxon-name-part></tp:taxon-name></italic>, and <italic><tp:taxon-name><tp:taxon-name-part taxon-name-part-type="genus">Cynodon</tp:taxon-name-part> <tp:taxon-name-part taxon-name-part-type="species">dactylon</tp:taxon-name-part></tp:taxon-name></italic>. The present study suggests that few grasshopper species were probably able to utilize these resources of such a habitat for promoting their breeding and feeding activities.</p></tp:treatment-sec><tp:treatment-sec sec-type="Derivatio nominis"><title>Derivatio nominis.</title><p>This new species is named in honor of Prof. Dr. Muhammed Saeed Wagan, a renowned taxonomist and ex-chairperson, Department of Zoology, University of Sindh, and the person who opened the door of entomology to us.</p></tp:treatment-sec><tp:treatment-sec><!--Section generated to contain objects referenced in tp:taxon-treatment.--><fig id="F3" position="float" orientation="portrait"><label>Figure 3.</label><caption><p><italic><tp:taxon-name><tp:taxon-name-part taxon-name-part-type="genus">Sathrophyllia</tp:taxon-name-part> <tp:taxon-name-part taxon-name-part-type="species">saeedi</tp:taxon-name-part></tp:taxon-name></italic> sp. n. female <bold>a</bold> adult LV <bold>b</bold> pronotum LV <bold>c</bold> adult DV <bold>d</bold> pronotum DV <bold>e</bold> ovipositor LV.</p></caption><graphic xmlns:xlink="http://www.w3.org/1999/xlink" xlink:href="zookeys-466-001-g003.jpg" position="float" orientation="portrait" xlink:type="simple" id="oo_35788.jpg"/></fig></tp:treatment-sec></tp:taxon-treatment>
