# Supplementary material for: Systematic status of true katydids Sathrophyllia (Orthoptera, Tettigonioidea, Pseudophyllinae) from Pakistan, with description of two new species
Source: Zookeys. 2014 Dec 18;(466):1–11. doi: 10.3897/zookeys.466.8423 (PMC4296479; doi:10.3897/zookeys.466.8423)
Supplement: XML Treatment for Sathrophyllia irshadi [file zookeys.466.8423-treatment6.xml]

<!DOCTYPE tp:taxon-treatment
  PUBLIC "-//TaxonX//DTD Taxonomic Treatment Publishing DTD v0 20100105//EN" "tax-treatment-NSO.dtd">
<tp:taxon-treatment xmlns:tp="http://www.plazi.org/taxpub"><tp:treatment-meta><kwd-group><label>Taxon classification</label><kwd><named-content content-type="kingdom">Animalia</named-content></kwd><kwd><named-content content-type="order">Orthoptera</named-content></kwd><kwd><named-content content-type="family">Tettigoniidae</named-content></kwd></kwd-group><mixed-citation publication-type="journal"><person-group><name><surname>Sultana</surname><given-names>Riffat</given-names></name><name><surname>Panhwar</surname><given-names>Waheed Ali</given-names></name><name><surname>Wagan</surname><given-names>Muhammad Saeed</given-names></name><name><surname>Khatri</surname><given-names>Imran</given-names></name></person-group><article-title>Systematic status of true katydids <italic><tp:taxon-name><tp:taxon-name-part taxon-name-part-type="genus">Sathrophyllia</tp:taxon-name-part></tp:taxon-name></italic> (<tp:taxon-name><tp:taxon-name-part taxon-name-part-type="order">Orthoptera</tp:taxon-name-part></tp:taxon-name>, <tp:taxon-name><tp:taxon-name-part taxon-name-part-type="superfamily">Tettigonioidea</tp:taxon-name-part></tp:taxon-name>, <tp:taxon-name><tp:taxon-name-part taxon-name-part-type="subfamily">Pseudophyllinae</tp:taxon-name-part></tp:taxon-name>) from Pakistan, with description of two new species</article-title><source>Zookeys</source><day>18</day><month>12</month><year>2014</year><volume>2014</volume><issue>466</issue><fpage>1</fpage><lpage>11</lpage><pub-id pub-id-type="doi">10.3897/zookeys.466.8423</pub-id></mixed-citation></tp:treatment-meta><tp:nomenclature><tp:taxon-name>
                        <tp:taxon-name-part taxon-name-part-type="genus">Sathrophyllia</tp:taxon-name-part>
                        <tp:taxon-name-part taxon-name-part-type="species">irshadi</tp:taxon-name-part>
                        <object-id xmlns:xlink="http://www.w3.org/1999/xlink" content-type="zoobank" xlink:type="simple">http://zoobank.org/60683DF8-542B-4249-893E-CF04E0496E63</object-id>
                    </tp:taxon-name><tp:taxon-status xmlns:xlink="http://www.w3.org/1999/xlink" xlink:type="simple">sp. n.</tp:taxon-status><xref ref-type="fig" rid="F4">Fig. 4a–f</xref><!--PageBreak--><!--PageBreak--></tp:nomenclature><tp:treatment-sec sec-type="Diagnosis"><title>Diagnosis.</title><p>This new species is closely related to <!--PageBreak--><italic><tp:taxon-name><tp:taxon-name-part taxon-name-part-type="genus">Sathrophyllia</tp:taxon-name-part> <tp:taxon-name-part taxon-name-part-type="species">rugosa</tp:taxon-name-part></tp:taxon-name></italic> but differs in coloration and body size: it has s brownish coloration and is also larger by 12.5 mm than <italic><tp:taxon-name><tp:taxon-name-part taxon-name-part-type="species">rugosa</tp:taxon-name-part></tp:taxon-name></italic>. Furthermore, the tegmina of <italic><tp:taxon-name><tp:taxon-name-part taxon-name-part-type="genus">Sathrophyllia</tp:taxon-name-part> <tp:taxon-name-part taxon-name-part-type="species">irshadi</tp:taxon-name-part></tp:taxon-name></italic> is of a peculiar texture with reddish patches on its surface. Body large in size; pronotum with numerous tubercles and tegmina well developed and much longer than the body length with reddish patches. Ovipositor wide, slightly tapering at apices thick at its basal part and but not serrated at apex (Fig. <xref ref-type="fig" rid="F4">4e</xref>).</p></tp:treatment-sec><tp:treatment-sec sec-type="Description"><title>Description.</title><p>Head rounded, ovoid at apices; pronotum with numerous tubercles (Fig. <xref ref-type="fig" rid="F4">4c, d</xref>); size large; antennae longer than the body length (Fig. <xref ref-type="fig" rid="F4">4a</xref>). Fastigium with brownish spots. Pronotum brown in color dorsally at anterior and posterior parts (Fig. <xref ref-type="fig" rid="F4">4a, b</xref>). Eyes ovoid, brownish in color. Body light brown in color; antennae yellowish at scapus with brownish spots; fastigium with brown spots; abdomen usually brown in color. Tegmina and wings fully developed; tegmina much longer than the total body length with reddish patches. Ovipositor wide, slightly tapers at apices thick at its basal part and but not serrated at apex (Fig. <xref ref-type="fig" rid="F4">4e, f</xref>). Ovipositor yellowish over-all and brownish at base.</p></tp:treatment-sec><tp:treatment-sec sec-type="Length measurements"><title>Length measurements.</title><p>♀: pronotum 9.5 mm, tegmina 50 mm, femur 21.5 mm, tibia 16.5 mm, ovipositor 18 mm, total body length 38 mm.</p></tp:treatment-sec><tp:treatment-sec sec-type="Material examined"><title>Material examined.</title><p>Rawalakot, 1♀, 4.vi.2013, <named-content xmlns:xlink="http://www.w3.org/1999/xlink" content-type="dwc:verbatimCoordinates" xlink:type="simple">33.51°N, 73.45°E</named-content> (leg Riffat S &amp; Waheed AP).</p></tp:treatment-sec><tp:treatment-sec sec-type="Remarks"><title>Remarks.</title><p>The new species is like that of <italic><tp:taxon-name><tp:taxon-name-part taxon-name-part-type="genus">Sathrophyllia</tp:taxon-name-part> <tp:taxon-name-part taxon-name-part-type="species">rugosa</tp:taxon-name-part></tp:taxon-name></italic> but differ in body size and coloration. Furthermore, the specimen has been collected from Rawalakot which occurs above sea level whilst <italic><tp:taxon-name><tp:taxon-name-part taxon-name-part-type="genus">Sathrophyllia</tp:taxon-name-part> <tp:taxon-name-part taxon-name-part-type="species">rugosa</tp:taxon-name-part></tp:taxon-name></italic> was collected from low altitude (<named-content xmlns:xlink="http://www.w3.org/1999/xlink" content-type="dwc:verbatimCoordinates" xlink:type="simple">24.7400° N, 69.8000° E</named-content>) from Tharparker.</p></tp:treatment-sec><tp:treatment-sec sec-type="Ecology"><title>Ecology.</title><p>This species inhabits especially nutrient-rich grasslands. The surrounding plantations were covered by <italic><tp:taxon-name><tp:taxon-name-part taxon-name-part-type="genus">Desmostachya</tp:taxon-name-part></tp:taxon-name></italic>-<italic><tp:taxon-name><tp:taxon-name-part taxon-name-part-type="genus">Brachiaria</tp:taxon-name-part> <tp:taxon-name-part taxon-name-part-type="species">cynodon</tp:taxon-name-part></tp:taxon-name></italic>, which were found to be dominant over this habitat. Moreover, the valleys were comprised of different plant communities i.e., <italic><tp:taxon-name><tp:taxon-name-part taxon-name-part-type="genus">Achyranthus</tp:taxon-name-part> <tp:taxon-name-part taxon-name-part-type="species">aspera</tp:taxon-name-part></tp:taxon-name></italic>, <italic><tp:taxon-name><tp:taxon-name-part taxon-name-part-type="genus">Alhagi</tp:taxon-name-part> <tp:taxon-name-part taxon-name-part-type="species">maurorum</tp:taxon-name-part></tp:taxon-name></italic>, <italic><tp:taxon-name><tp:taxon-name-part taxon-name-part-type="genus">Dactyloctenium</tp:taxon-name-part> <tp:taxon-name-part taxon-name-part-type="species">aegypticum</tp:taxon-name-part></tp:taxon-name></italic>, <italic><tp:taxon-name><tp:taxon-name-part taxon-name-part-type="genus">Cenchrus</tp:taxon-name-part> <tp:taxon-name-part taxon-name-part-type="species">ciliaris</tp:taxon-name-part></tp:taxon-name></italic> and <italic><tp:taxon-name><tp:taxon-name-part taxon-name-part-type="genus">Cynodon</tp:taxon-name-part> <tp:taxon-name-part taxon-name-part-type="species">dactylon</tp:taxon-name-part></tp:taxon-name></italic>.</p></tp:treatment-sec><tp:treatment-sec sec-type="Derivatio nominis"><title>Derivatio nominis.</title><p>This new species is named in the honor of Muhammad Irshad Entomologist, NARC Islamabad, for his great contributions in the field of entomology.</p></tp:treatment-sec><tp:treatment-sec><!--Section generated to contain objects referenced in tp:taxon-treatment.--><fig id="F4" position="float" orientation="portrait"><label>Figure 4.</label><caption><p><italic><tp:taxon-name><tp:taxon-name-part taxon-name-part-type="genus">Sathrophyllia</tp:taxon-name-part> <tp:taxon-name-part taxon-name-part-type="species">irshadi</tp:taxon-name-part></tp:taxon-name></italic> sp. n. female <bold>a</bold> adult DV <bold>b</bold> pronotum DV <bold>c</bold> adult LV <bold>d</bold> pronotum LV <bold>e</bold> ovipositor LV <bold>f</bold> subgenital fig VV.</p></caption><graphic xmlns:xlink="http://www.w3.org/1999/xlink" xlink:href="zookeys-466-001-g004.jpg" position="float" orientation="portrait" xlink:type="simple" id="oo_35789.jpg"/></fig></tp:treatment-sec></tp:taxon-treatment>
